# Supplementary material for: Targeting the IRE1α/XBP1s pathway suppresses CARM1-expressing ovarian cancer
Source: Nat Commun. 2021 Sep 7;12:5321. doi: 10.1038/s41467-021-25684-3 (PMC8423755; doi:10.1038/s41467-021-25684-3)
Supplement: Supplementary file 4 — Supplementary Data 1 [file 41467_2021_25684_MOESM4_ESM.xlsx]

## Sheet: Sheet1
Supplementary Data 1
Gene	Description	Symbol
ENSG00000002822	MAD1 mitotic arrest deficient-like 1 (yeast)	MAD1L1
ENSG00000004700	RecQ protein-like (DNA helicase Q1-like)	RECQL
ENSG00000008283	cytochrome b561	CYB561
ENSG00000008405	cryptochrome 1 (photolyase-like)	CRY1
ENSG00000011028	mannose receptor, C type 2	MRC2
ENSG00000011405	phosphatidylinositol-4-phosphate 3-kinase, catalytic subunit type 2 alpha	PIK3C2A
ENSG00000014123	UFM1-specific ligase 1	UFL1
ENSG00000014641	malate dehydrogenase 1, NAD (soluble)	MDH1
ENSG00000023191	ribonuclease/angiogenin inhibitor 1	RNH1
ENSG00000023318	endoplasmic reticulum protein 44	ERP44
ENSG00000025796	SEC63 homolog	SEC63
ENSG00000032219	AT rich interactive domain 4A (RBP1-like)	ARID4A
ENSG00000033100	chondroitin polymerizing factor 2	CHPF2
ENSG00000039123	superkiller viralicidic activity 2-like 2	SKIV2L2
ENSG00000047932	golgi-associated PDZ and coiled-coil motif containing	GOPC
ENSG00000050393	mitochondrial calcium uniporter regulator 1	MCUR1
ENSG00000052802	methylsterol monooxygenase 1	MSMO1
ENSG00000058729	RIO kinase 2	RIOK2
ENSG00000060982	branched chain amino-acid transaminase 1, cytosolic	BCAT1
ENSG00000062716	vacuole membrane protein 1	VMP1
ENSG00000063176	sphingosine kinase 2	SPHK2
ENSG00000063854	hydroxyacylglutathione hydrolase	HAGH
ENSG00000064489	MEF2BNB-MEF2B readthrough	MEF2BNB-MEF2B
ENSG00000065485	protein disulfide isomerase family A, member 5	PDIA5
ENSG00000066855	mitochondrial fission regulator 1	MTFR1
ENSG00000067167	translocation associated membrane protein 1	TRAM1
ENSG00000067829	isocitrate dehydrogenase 3 (NAD+) gamma	IDH3G
ENSG00000068438	FtsJ RNA methyltransferase homolog 1	FTSJ1
ENSG00000068912	endoplasmic reticulum lectin 1	ERLEC1
ENSG00000068971	protein phosphatase 2, regulatory subunit B', beta	PPP2R5B
ENSG00000070081	nucleobindin 2	NUCB2
ENSG00000070540	WD repeat domain, phosphoinositide interacting 1	WIPI1
ENSG00000070669	asparagine synthetase (glutamine-hydrolyzing)	ASNS
ENSG00000071537	sel-1 suppressor of lin-12-like	SEL1L
ENSG00000072849	derlin 2	DERL2
ENSG00000074695	lectin, mannose-binding, 1	LMAN1
ENSG00000074842	chromosome 19 open reading frame 10	C19orf10
ENSG00000075239	acetyl-CoA acetyltransferase 1	ACAT1
ENSG00000075420	fibronectin type III domain containing 3B	FNDC3B
ENSG00000076043	REX2, RNA exonuclease 2 homolog	REXO2
ENSG00000076685	5'-nucleotidase, cytosolic II	NT5C2
ENSG00000077232	DnaJ (Hsp40) homolog, subfamily C, member 10	DNAJC10
ENSG00000078177	NEDD4 binding protein 2	N4BP2
ENSG00000078246	tubby like protein 3	TULP3
ENSG00000078808	stromal cell derived factor 4	SDF4
ENSG00000079332	SAR1 homolog A	SAR1A
ENSG00000081760	acetoacetyl-CoA synthetase	AACS
ENSG00000083223	zinc finger, CCHC domain containing 6	ZCCHC6
ENSG00000083444	procollagen-lysine, 2-oxoglutarate 5-dioxygenase 1	PLOD1
ENSG00000083937	charged multivesicular body protein 2B	CHMP2B
ENSG00000086065	charged multivesicular body protein 5	CHMP5
ENSG00000086102	nuclear transcription factor, X-box binding 1	NFX1
ENSG00000086598	transmembrane emp24 domain trafficking protein 2	TMED2
ENSG00000086619	ERO1-like beta	ERO1LB
ENSG00000086827	zw10 kinetochore protein	ZW10
ENSG00000087074	protein phosphatase 1, regulatory subunit 15A	PPP1R15A
ENSG00000087302	chromosome 14 open reading frame 166	C14orf166
ENSG00000088298	ER degradation enhancer, mannosidase alpha-like 2	EDEM2
ENSG00000089063	transmembrane protein 230	TMEM230
ENSG00000090520	DnaJ (Hsp40) homolog, subfamily B, member 11	DNAJB11
ENSG00000091164	thioredoxin-like 1	TXNL1
ENSG00000092108	sec1 family domain containing 1	SCFD1
ENSG00000094975	SUN domain containing ossification factor	SUCO
ENSG00000095380	N-acetylneuraminic acid synthase	NANS
ENSG00000096070	bromodomain and PHD finger containing, 3	BRPF3
ENSG00000096654	zinc finger protein 184	ZNF184
ENSG00000099797	trans-2,3-enoyl-CoA reductase	TECR
ENSG00000100209	HscB iron-sulfur cluster co-chaperone homolog	HSCB
ENSG00000100263	rhomboid domain containing 3	RHBDD3
ENSG00000100284	target of myb1 (chicken)	TOM1
ENSG00000100554	ATPase, H+ transporting, lysosomal 34kDa, V1 subunit D	ATP6V1D
ENSG00000100567	proteasome (prosome, macropain) subunit, alpha type, 3	PSMA3
ENSG00000100664	eukaryotic translation initiation factor 5	EIF5
ENSG00000100836	BCL2L2-PABPN1 readthrough	BCL2L2-PABPN1
ENSG00000100883	signal recognition particle 54kDa	SRP54
ENSG00000100991	transient receptor potential cation channel, subfamily C, member 4 associated protein	TRPC4AP
ENSG00000101294	histocompatibility (minor) 13	HM13
ENSG00000101310	Sec23 homolog B	SEC23B
ENSG00000102158	magnesium transporter 1	MAGT1
ENSG00000102531	fibronectin type III domain containing 3A	FNDC3A
ENSG00000102738	mitochondrial ribosomal protein S31	MRPS31
ENSG00000103111	MON1 homolog B (yeast)	MON1B
ENSG00000104164	biogenesis of lysosomal organelles complex-1, subunit 6, pallidin	BLOC1S6
ENSG00000104388	RAB2A, member RAS oncogene family	RAB2A
ENSG00000104442	armadillo repeat containing 1	ARMC1
ENSG00000104805	nucleobindin 1	NUCB1
ENSG00000105404	Rab acceptor 1 (prenylated)	RABAC1
ENSG00000105829	Bet1 golgi vesicular membrane trafficking protein	BET1
ENSG00000106080	FK506 binding protein 14, 22 kDa	FKBP14
ENSG00000106105	glycyl-tRNA synthetase	GARS
ENSG00000106245	BUD31 homolog	BUD31
ENSG00000106803	Sec61 beta subunit	SEC61B
ENSG00000107625	DEAD (Asp-Glu-Ala-Asp) box polypeptide 50	DDX50
ENSG00000107651	SEC23 interacting protein	SEC23IP
ENSG00000107862	golgi brefeldin A resistant guanine nucleotide exchange factor 1	GBF1
ENSG00000108423	tubulin, delta 1	TUBD1
ENSG00000108433	golgi SNAP receptor complex member 2	GOSR2
ENSG00000108509	calmodulin binding transcription activator 2	CAMTA2
ENSG00000108641	B9 protein domain 1	B9D1
ENSG00000108829	leucine rich repeat containing 59	LRRC59
ENSG00000109083	intraflagellar transport 20 homolog (Chlamydomonas)	IFT20
ENSG00000109536	FSHD region gene 1	FRG1
ENSG00000110048	oxysterol binding protein	OSBP
ENSG00000110074	FAD-dependent oxidoreductase domain containing 1	FOXRED1
ENSG00000110330	baculoviral IAP repeat containing 2	BIRC2
ENSG00000111711	golgi transport 1B	GOLT1B
ENSG00000112237	cyclin C	CCNC
ENSG00000112304	acyl-CoA thioesterase 13	ACOT13
ENSG00000112305	small ArfGAP 1	SMAP1
ENSG00000112473	solute carrier family 39 (zinc transporter), member 7	SLC39A7
ENSG00000112972	3-hydroxy-3-methylglutaryl-CoA synthase 1 (soluble)	HMGCS1
ENSG00000113141	IK cytokine, down-regulator of HLA II	IK
ENSG00000113712	casein kinase 1, alpha 1	CSNK1A1
ENSG00000113739	stanniocalcin 2	STC2
ENSG00000113811	selenoprotein K	SELK
ENSG00000114850	signal sequence receptor, gamma (translocon-associated protein gamma)	SSR3
ENSG00000115233	proteasome (prosome, macropain) 26S subunit, non-ATPase, 14	PSMD14
ENSG00000115677	high density lipoprotein binding protein	HDLBP
ENSG00000115806	golgi reassembly stacking protein 2, 55kDa	GORASP2
ENSG00000115966	activating transcription factor 2	ATF2
ENSG00000116406	ER degradation enhancer, mannosidase alpha-like 3	EDEM3
ENSG00000116857	transmembrane protein 9	TMEM9
ENSG00000117385	leucine proline-enriched proteoglycan (leprecan) 1	LEPRE1
ENSG00000117448	aldo-keto reductase family 1, member A1 (aldehyde reductase)	AKR1A1
ENSG00000117592	peroxiredoxin 6	PRDX6
ENSG00000117862	thioredoxin domain containing 12 (endoplasmic reticulum)	TXNDC12
ENSG00000118217	activating transcription factor 6	ATF6
ENSG00000118363	signal peptidase complex subunit 2 homolog	SPCS2
ENSG00000118705	ribophorin II	RPN2
ENSG00000118762	polycystic kidney disease 2 (autosomal dominant)	PKD2
ENSG00000119711	aldehyde dehydrogenase 6 family, member A1	ALDH6A1
ENSG00000119729	ras homolog family member Q	RHOQ
ENSG00000119760	suppressor of Ty 7 (S. cerevisiae)-like	SUPT7L
ENSG00000119812	family with sequence similarity 98, member A	FAM98A
ENSG00000120159	caspase activity and apoptosis inhibitor 1	CAAP1
ENSG00000120519	solute carrier family 10 (sodium/bile acid cotransporter family), member 7	SLC10A7
ENSG00000120686	ubiquitin-fold modifier 1	UFM1
ENSG00000120742	cDNA FLJ43424 fis, clone OCBBF2027148, highly similar to Rattus norvegicus ribosome attached membrane protein 4 (RAMP4) mRNA	BC039424
ENSG00000120805	ADP-ribosylation factor-like 1	ARL1
ENSG00000121073	solute carrier family 35, member B1	SLC35B1
ENSG00000121578	UDP-Gal:betaGlcNAc beta 1,4- galactosyltransferase, polypeptide 4	B4GALT4
ENSG00000121931	ligand dependent nuclear receptor interacting factor 1	LRIF1
ENSG00000121940	chloride channel CLIC-like 1	CLCC1
ENSG00000122218	coatomer protein complex, subunit alpha	COPA
ENSG00000122644	ADP-ribosylation factor-like 4A	ARL4A
ENSG00000122873	CDGSH iron sulfur domain 1	CISD1
ENSG00000123384	low density lipoprotein receptor-related protein 1	LRP1
ENSG00000123562	mortality factor 4 like 2	MORF4L2
ENSG00000124374	poly(A) binding protein interacting protein 2B	PAIP2B
ENSG00000124588	NAD(P)H dehydrogenase, quinone 2	NQO2
ENSG00000125249	RAP2A, member of RAS oncogene family	RAP2A
ENSG00000125304	transmembrane 9 superfamily member 2	TM9SF2
ENSG00000125388	G protein-coupled receptor kinase 4	GRK4
ENSG00000125459	misato homolog 1	MSTO1
ENSG00000125844	ribosome binding protein 1	RRBP1
ENSG00000127526	solute carrier family 35, member E1	SLC35E1
ENSG00000128463	ER membrane protein complex subunit 4	EMC4
ENSG00000128591	filamin C, gamma	FLNC
ENSG00000128595	calumenin	CALU
ENSG00000128699	ORM1-like 1	ORMDL1
ENSG00000129071	methyl-CpG binding domain protein 4	MBD4
ENSG00000129083	coatomer protein complex, subunit beta 1	COPB1
ENSG00000129317	pseudouridylate synthase 7 homolog (S. cerevisiae)-like	PUS7L
ENSG00000129493	HEAT repeat containing 5A	HEATR5A
ENSG00000129562	defender against cell death 1	DAD1
ENSG00000130921	chromosome 12 open reading frame 65	C12orf65
ENSG00000131051	RNA binding motif protein 39	RBM39
ENSG00000131503	ankyrin repeat and KH domain containing 1	ANKHD1
ENSG00000131828	pyruvate dehydrogenase (lipoamide) alpha 1	PDHA1
ENSG00000132485	zinc finger, RAN-binding domain containing 2	ZRANB2
ENSG00000133112	tumor protein, translationally-controlled 1	TPT1
ENSG00000133835	hydroxysteroid (17-beta) dehydrogenase 4	HSD17B4
ENSG00000133872	transmembrane protein 66	TMEM66
ENSG00000134480	cyclin H	CCNH
ENSG00000134490	transmembrane protein 241	TMEM241
ENSG00000134899	excision repair cross-complementing rodent repair deficiency, complementation group 5	ERCC5
ENSG00000134900	tripeptidyl peptidase II	TPP2
ENSG00000135336	origin recognition complex, subunit 3	ORC3
ENSG00000135506	osteosarcoma amplified 9, endoplasmic reticulum lectin	OS9
ENSG00000135541	Abelson helper integration site 1	AHI1
ENSG00000135679	MDM2 oncogene, E3 ubiquitin protein ligase	MDM2
ENSG00000135968	GRIP and coiled-coil domain containing 2	GCC2
ENSG00000136122	bora, aurora kinase A activator	BORA
ENSG00000136240	KDEL (Lys-Asp-Glu-Leu) endoplasmic reticulum protein retention receptor 2	KDELR2
ENSG00000136628	glutamyl-prolyl-tRNA synthetase	EPRS
ENSG00000136758	YME1-like 1	YME1L1
ENSG00000136986	derlin 1	DERL1
ENSG00000137996	RNA 3'-terminal phosphate cyclase	RTCA
ENSG00000138002	intraflagellar transport 172 homolog (Chlamydomonas)	IFT172
ENSG00000138069	RAB1A, member RAS oncogene family	RAB1A
ENSG00000138073	prolactin regulatory element binding	PREB
ENSG00000138674	SEC31 homolog A	SEC31A
ENSG00000138768	USO1 vesicle transport factor	USO1
ENSG00000139112	GABA(A) receptor-associated protein like 1	GABARAPL1
ENSG00000139637	chromosome 12 open reading frame 10	C12orf10
ENSG00000139734	diaphanous homolog 3	DIAPH3
ENSG00000140105	tryptophanyl-tRNA synthetase	WARS
ENSG00000140575	IQ motif containing GTPase activating protein 1	IQGAP1
ENSG00000141756	FK506 binding protein 10, 65 kDa	FKBP10
ENSG00000142188	transmembrane protein 50B	TMEM50B
ENSG00000143106	proteasome (prosome, macropain) subunit, alpha type, 5	PSMA5
ENSG00000143155	TIP41, TOR signaling pathway regulator-like	TIPRL
ENSG00000143183	transmembrane and coiled-coil domains 1	TMCO1
ENSG00000143457	golgi phosphoprotein 3-like	GOLPH3L
ENSG00000143751	SDE2 telomere maintenance homolog (S. pombe)	SDE2
ENSG00000143774	guanylate kinase 1	GUK1
ENSG00000144224	UBX domain protein 4	UBXN4
ENSG00000144395	coiled-coil domain containing 150	CCDC150
ENSG00000144566	RAB5A, member RAS oncogene family	RAB5A
ENSG00000144674	golgin A4	GOLGA4
ENSG00000144747	TATA element modulatory factor 1	TMF1
ENSG00000144815	neurexophilin and PC-esterase domain family, member 3	NXPE3
ENSG00000144827	abhydrolase domain containing 10	ABHD10
ENSG00000145088	ELL associated factor 2	EAF2
ENSG00000145725	diphosphoinositol pentakisphosphate kinase 2	PPIP5K2
ENSG00000145740	solute carrier family 30 (zinc transporter), member 5	SLC30A5
ENSG00000145817	Yip1 domain family, member 5	YIPF5
ENSG00000147383	NAD(P) dependent steroid dehydrogenase-like	NSDHL
ENSG00000147400	centrin, EF-hand protein, 2	CETN2
ENSG00000147548	Wolf-Hirschhorn syndrome candidate 1-like 1	WHSC1L1
ENSG00000151135	chromosome 12 open reading frame 23	C12orf23
ENSG00000151779	neuroblastoma amplified sequence	NBAS
ENSG00000151849	centromere protein J	CENPJ
ENSG00000151923	TIA1 cytotoxic granule-associated RNA binding protein-like 1	TIAL1
ENSG00000152582	sperm flagellar 2	SPEF2
ENSG00000152669	cyclin O	CCNO
ENSG00000152749	G protein-coupled receptor 180	GPR180
ENSG00000152818	utrophin	UTRN
ENSG00000153037	signal recognition particle 19kDa	SRP19
ENSG00000154174	translocase of outer mitochondrial membrane 70 homolog A	TOMM70A
ENSG00000154305	melanoma inhibitory activity family, member 3	MIA3
ENSG00000154640	BTG family, member 3	BTG3
ENSG00000155304	heat shock protein 70kDa family, member 13	HSPA13
ENSG00000155850	solute carrier family 26 (sulfate transporter), member 2	SLC26A2
ENSG00000156256	ubiquitin specific peptidase 16	USP16
ENSG00000156531	PHD finger protein 6	PHF6
ENSG00000156709	apoptosis-inducing factor, mitochondrion-associated, 1	AIFM1
ENSG00000156958	galactokinase 2	GALK2
ENSG00000158636	chromosome 11 open reading frame 30	C11orf30
ENSG00000160062	zinc finger and BTB domain containing 8A	ZBTB8A
ENSG00000160570	death effector domain containing 2	DEDD2
ENSG00000160685	zinc finger and BTB domain containing 7B	ZBTB7B
ENSG00000160691	SHC (Src homology 2 domain containing) transforming protein 1	SHC1
ENSG00000161204	ATP-binding cassette, sub-family F (GCN20), member 3	ABCF3
ENSG00000161217	phosphate cytidylyltransferase 1, choline, alpha	PCYT1A
ENSG00000162236	syntaxin 5	STX5
ENSG00000162298	synovial apoptosis inhibitor 1, synoviolin	SYVN1
ENSG00000162521	retinoblastoma binding protein 4	RBBP4
ENSG00000162600	OMA1 zinc metallopeptidase	OMA1
ENSG00000163001	coiled-coil domain containing 104	CCDC104
ENSG00000163214	DEAH (Asp-Glu-Ala-Asp/His) box polypeptide 57	DHX57
ENSG00000163249	cyclin Y-like 1	CCNYL1
ENSG00000163512	5-azacytidine induced 2	AZI2
ENSG00000163683	small integral membrane protein 14	SMIM14
ENSG00000163728	tetratricopeptide repeat domain 14	TTC14
ENSG00000163832	elongator acetyltransferase complex subunit 6	ELP6
ENSG00000163902	ribophorin I	RPN1
ENSG00000163939	polybromo 1	PBRM1
ENSG00000164209	solute carrier family 25, member 46	SLC25A46
ENSG00000164754	RAD21 homolog (S. pombe)	RAD21
ENSG00000164975	small nuclear RNA activating complex, polypeptide 3, 50kDa	SNAPC3
ENSG00000165280	valosin containing protein	VCP
ENSG00000165699	tuberous sclerosis 1	TSC1
ENSG00000165948	interferon, alpha-inducible protein 27-like 1	IFI27L1
ENSG00000165997	ADP-ribosylation factor-like 5B	ARL5B
ENSG00000166037	centrosomal protein 57kDa	CEP57
ENSG00000166130	IKBKB interacting protein	IKBIP
ENSG00000166266	cullin 5	CUL5
ENSG00000166435	X-ray radiation resistance associated 1	XRRA1
ENSG00000166562	SEC11 homolog C	SEC11C
ENSG00000166734	cancer susceptibility candidate 4	CASC4
ENSG00000166747	adaptor-related protein complex 1, gamma 1 subunit	AP1G1
ENSG00000166963	microtubule-associated protein 1A	MAP1A
ENSG00000167110	golgin A2	GOLGA2
ENSG00000167130	dolichyldiphosphatase 1	DOLPP1
ENSG00000167625	zinc finger protein 526	ZNF526
ENSG00000167797	cyclin-dependent kinase 2 associated protein 2	CDK2AP2
ENSG00000167881	signal recognition particle 68kDa	SRP68
ENSG00000168003	solute carrier family 3 (activators of dibasic and neutral amino acid transport), member 2	SLC3A2
ENSG00000168282	mannosyl (alpha-1,6-)-glycoprotein beta-1,2-N-acetylglucosaminyltransferase	MGAT2
ENSG00000168374	ADP-ribosylation factor 4	ARF4
ENSG00000168389	major facilitator superfamily domain containing 2A	MFSD2A
ENSG00000168701	transmembrane protein 208	TMEM208
ENSG00000168894	ring finger protein 181	RNF181
ENSG00000169032	mitogen-activated protein kinase kinase 1	MAP2K1
ENSG00000169241	solute carrier family 50 (sugar transporter), member 1	SLC50A1
ENSG00000169359	solute carrier family 33 (acetyl-CoA transporter), member 1	SLC33A1
ENSG00000169490	TM2 domain containing 2	TM2D2
ENSG00000170348	transmembrane emp24-like trafficking protein 10 (yeast)	TMED10
ENSG00000170540	ADP-ribosylation factor-like 6 interacting protein 1	ARL6IP1
ENSG00000171241	SHC SH2-domain binding protein 1	SHCBP1
ENSG00000171311	exosome component 1	EXOSC1
ENSG00000171497	peptidylprolyl isomerase D	PPID
ENSG00000171865	ribonuclease H1	RNASEH1
ENSG00000173171	metaxin 1	MTX1
ENSG00000173230	golgin B1	GOLGB1
ENSG00000173540	GDP-mannose pyrophosphorylase B	GMPPB
ENSG00000173992	copper chaperone for superoxide dismutase	CCS
ENSG00000174136	RGM domain family, member B	RGMB
ENSG00000174442	zwilch kinetochore protein	ZWILCH
ENSG00000174780	signal recognition particle 72kDa	SRP72
ENSG00000175224	autophagy related 13	ATG13
ENSG00000176142	transmembrane protein 39A	TMEM39A
ENSG00000177683	THAP domain containing 5	THAP5
ENSG00000177879	adaptor-related protein complex 3, sigma 1 subunit	AP3S1
ENSG00000178381	zinc finger, AN1-type domain 2A	ZFAND2A
ENSG00000179094	period circadian clock 1	PER1
ENSG00000179119	SPT2, Suppressor of Ty, domain containing 1	SPTY2D1
ENSG00000179152	T cell activation inhibitor, mitochondrial	TCAIM
ENSG00000179387	ELMO/CED-12 domain containing 2	ELMOD2
ENSG00000180771	serine/arginine-rich splicing factor 8	SRSF8
ENSG00000181788	siah E3 ubiquitin protein ligase 2	SIAH2
ENSG00000182199	serine hydroxymethyltransferase 2 (mitochondrial)	SHMT2
ENSG00000182670	tetratricopeptide repeat domain 3	TTC3
ENSG00000182827	acyl-CoA binding domain containing 3	ACBD3
ENSG00000184164	cysteine-rich with EGF-like domains 2	CRELD2
ENSG00000184432	coatomer protein complex, subunit beta 2 (beta prime)	COPB2
ENSG00000184840	transmembrane emp24 protein transport domain containing 9	TMED9
ENSG00000185009	adaptor-related protein complex 3, mu 1 subunit	AP3M1
ENSG00000185624	prolyl 4-hydroxylase, beta polypeptide	P4HB
ENSG00000186470	butyrophilin, subfamily 3, member A2	BTN3A2
ENSG00000186594	MIR22 host gene (non-protein coding)	MIR22HG
ENSG00000187051	ribosomal protein S19 binding protein 1	RPS19BP1
ENSG00000187840	eukaryotic translation initiation factor 4E binding protein 1	EIF4EBP1
ENSG00000196199	M-phase phosphoprotein 8	MPHOSPH8
ENSG00000196652	zinc finger with KRAB and SCAN domains 5	ZKSCAN5
ENSG00000197170	proteasome (prosome, macropain) 26S subunit, non-ATPase, 12	PSMD12
ENSG00000197601	fatty acyl CoA reductase 1	FAR1
ENSG00000197620	chromosome X open reading frame 40A	CXorf40A
ENSG00000198001	interleukin-1 receptor-associated kinase 4	IRAK4
ENSG00000198105	zinc finger protein 248	ZNF248
ENSG00000198162	mannosidase, alpha, class 1A, member 2	MAN1A2
ENSG00000198677	tetratricopeptide repeat domain 37	TTC37
ENSG00000198730	Ctr9, Paf1/RNA polymerase II complex component, homolog	CTR9
ENSG00000198805	purine nucleoside phosphorylase	PNP
ENSG00000198833	ubiquitin-conjugating enzyme E2, J1	UBE2J1
ENSG00000198855	FIC domain containing	FICD
ENSG00000198862	listerin E3 ubiquitin protein ligase 1	LTN1
ENSG00000198961	praja ring finger 2, E3 ubiquitin protein ligase	PJA2
ENSG00000204386	sialidase 1 (lysosomal sialidase)	NEU1
ENSG00000204899	mitotic spindle organizing protein 1	MZT1
ENSG00000204923	F-box protein 48	FBXO48
ENSG00000205659	lin-52 homolog	LIN52
ENSG00000211460	translin	TSN
ENSG00000213699	solute carrier family 35, member F6	SLC35F6
ENSG00000214050	F-box protein 16	FBXO16
ENSG00000214274	angiogenin, ribonuclease, RNase A family, 5	ANG
ENSG00000214413	BBSome interacting protein 1	BBIP1
ENSG00000214765	septin 7 pseudogene 2	SEPT7P2
ENSG00000215154	potassium channel tetramerisation domain containing 5 pseudogene	LOC652276
ENSG00000223380	SEC22 vesicle trafficking protein homolog B (S. cerevisiae) (gene/pseudogene)	SEC22B
ENSG00000228544	KIAA1984 antisense RNA 1	KIAA1984-AS1
ENSG00000240303	NPHP3-ACAD11 readthrough	NPHP3-ACAD11
ENSG00000243364	ephrin-A4	EFNA4
ENSG00000247556	OIP5 antisense RNA 1	OIP5-AS1
ENSG00000248008	DYNLL1 antisense RNA 1	DYNLL1-AS1
ENSG00000253710	ALG11, alpha-1,2-mannosyltransferase	ALG11
ENSG00000254858	MPV17 mitochondrial membrane protein-like 2	MPV17L2
ENSG00000128590	DnaJ heat shock protein family (Hsp40) member B9	DNAJB9
ENSG00000257698	uncharacterized LOC100506844	LOC100506844
ENSG00000044574	heat shock protein family A (Hsp70) member 5	HSPA5
ENSG00000266967	alanyl-tRNA synthetase domain containing 1	AARSD1
ENSG00000143870	protein disulfide isomerase family A member 6	PDIA6
