# Supplementary material for: Targeting the IRE1α/XBP1s pathway suppresses CARM1-expressing ovarian cancer
Source: Nat Commun. 2021 Sep 7;12:5321. doi: 10.1038/s41467-021-25684-3 (PMC8423755; doi:10.1038/s41467-021-25684-3)
Supplement: Supplementary file 5 — Supplementary Data 2 [file 41467_2021_25684_MOESM5_ESM.xlsx]

## Sheet: Sheet1
Supplementary Data 2
Gene	Description	Symbol
ENSG00000003056	mannose-6-phosphate receptor (cation dependent)	M6PR
ENSG00000005882	pyruvate dehydrogenase kinase, isozyme 2	PDK2
ENSG00000006576	putative homeodomain transcription factor 2	PHTF2
ENSG00000010072	SprT-like N-terminal domain	SPRTN
ENSG00000010270	STARD3 N-terminal like	STARD3NL
ENSG00000010818	human immunodeficiency virus type I enhancer binding protein 2	HIVEP2
ENSG00000011422	plasminogen activator, urokinase receptor	PLAUR
ENSG00000017797	ralA binding protein 1	RALBP1
ENSG00000034152	mitogen-activated protein kinase kinase 3	MAP2K3
ENSG00000035141	family with sequence similarity 136, member A	FAM136A
ENSG00000035403	vinculin	VCL
ENSG00000037965	homeobox C8	HOXC8
ENSG00000040633	PHD finger protein 23	PHF23
ENSG00000050130	JNK1/MAPK8-associated membrane protein	JKAMP
ENSG00000056661	polycomb group ring finger 2	PCGF2
ENSG00000058804	NDC1 transmembrane nucleoporin	NDC1
ENSG00000060749	glutamine and serine rich 1	QSER1
ENSG00000064601	cathepsin A	CTSA
ENSG00000064651	solute carrier family 12 (sodium/potassium/chloride transporters), member 2	SLC12A2
ENSG00000065518	NADH dehydrogenase (ubiquinone) 1 beta subcomplex, 4, 15kDa	NDUFB4
ENSG00000065526	spen homolog, transcriptional regulator	SPEN
ENSG00000065989	phosphodiesterase 4A, cAMP-specific	PDE4A
ENSG00000066279	asp (abnormal spindle) homolog, microcephaly associated	ASPM
ENSG00000067064	isopentenyl-diphosphate delta isomerase 1	IDI1
ENSG00000068383	inositol polyphosphate-5-phosphatase, 40kDa	INPP5A
ENSG00000070413	DiGeorge syndrome critical region gene 2	DGCR2
ENSG00000070495	jumonji domain containing 6	JMJD6
ENSG00000073111	minichromosome maintenance complex component 2	MCM2
ENSG00000074219	TEA domain family member 2	TEAD2
ENSG00000074266	embryonic ectoderm development	EED
ENSG00000075336	translocase of inner mitochondrial membrane 21 homolog (yeast)	TIMM21
ENSG00000075539	FRY-like	FRYL
ENSG00000076108	bromodomain adjacent to zinc finger domain, 2A	BAZ2A
ENSG00000076382	sperm associated antigen 5	SPAG5
ENSG00000077514	polymerase (DNA-directed), delta 3, accessory subunit	POLD3
ENSG00000080345	RAP1 interacting factor homolog (yeast)	RIF1
ENSG00000080824	heat shock protein 90kDa alpha (cytosolic), class A member 1	HSP90AA1
ENSG00000081026	membrane associated guanylate kinase, WW and PDZ domain containing 3	MAGI3
ENSG00000084090	StAR-related lipid transfer (START) domain containing 7	STARD7
ENSG00000086061	DnaJ (Hsp40) homolog, subfamily A, member 1	DNAJA1
ENSG00000087586	aurora kinase A	AURKA
ENSG00000088986	dynein, light chain, LC8-type 1	DYNLL1
ENSG00000089685	baculoviral IAP repeat containing 5	BIRC5
ENSG00000090924	pleckstrin homology domain containing, family G (with RhoGef domain) member 2	PLEKHG2
ENSG00000092201	suppressor of Ty 16 homolog	SUPT16H
ENSG00000092470	WD repeat domain 76	WDR76
ENSG00000094916	chromobox homolog 5	CBX5
ENSG00000096384	heat shock protein 90kDa alpha (cytosolic), class B member 1	HSP90AB1
ENSG00000100028	small nuclear ribonucleoprotein D3 polypeptide 18kDa	SNRPD3
ENSG00000100387	ring-box 1, E3 ubiquitin protein ligase	RBX1
ENSG00000100442	FK506 binding protein 3, 25kDa	FKBP3
ENSG00000100479	polymerase (DNA directed), epsilon 2, accessory subunit	POLE2
ENSG00000100503	ninein (GSK3B interacting protein)	NIN
ENSG00000100568	vesicle transport through interaction with t-SNAREs 1B	VTI1B
ENSG00000100591	AHA1, activator of heat shock 90kDa protein ATPase homolog 1 (yeast)	AHSA1
ENSG00000100804	proteasome (prosome, macropain) subunit, beta type, 5	PSMB5
ENSG00000100888	chromodomain helicase DNA binding protein 8	CHD8
ENSG00000101003	GINS complex subunit 1 (Psf1 homolog)	GINS1
ENSG00000101079	NDRG family member 3	NDRG3
ENSG00000101126	activity-dependent neuroprotector homeobox	ADNP
ENSG00000101189	MRG/MORF4L binding protein	MRGBP
ENSG00000101220	chromosome 20 open reading frame 27	C20orf27
ENSG00000101447	family with sequence similarity 83, member D	FAM83D
ENSG00000101474	adipocyte plasma membrane associated protein	APMAP
ENSG00000101868	polymerase (DNA directed), alpha 1, catalytic subunit	POLA1
ENSG00000102753	karyopherin alpha 3 (importin alpha 4)	KPNA3
ENSG00000102898	nuclear transport factor 2	NUTF2
ENSG00000103266	STIP1 homology and U-box containing protein 1, E3 ubiquitin protein ligase	STUB1
ENSG00000103415	heme oxygenase (decycling) 2	HMOX2
ENSG00000103502	CDP-diacylglycerol--inositol 3-phosphatidyltransferase	CDIPT
ENSG00000103540	centriolar coiled coil protein 110kDa	CCP110
ENSG00000104549	squalene epoxidase	SQLE
ENSG00000104812	glycogen synthase 1 (muscle)	GYS1
ENSG00000104852	small nuclear ribonucleoprotein 70kDa (U1)	SNRNP70
ENSG00000105011	anti-silencing function 1B histone chaperone	ASF1B
ENSG00000105447	glutamate-rich WD repeat containing 1	GRWD1
ENSG00000105514	RAB3D, member RAS oncogene family	RAB3D
ENSG00000105647	phosphoinositide-3-kinase, regulatory subunit 2 (beta)	PIK3R2
ENSG00000105649	RAB3A, member RAS oncogene family	RAB3A
ENSG00000105953	oxoglutarate (alpha-ketoglutarate) dehydrogenase (lipoamide)	OGDH
ENSG00000105968	H2A histone family, member V	H2AFV
ENSG00000106397	procollagen-lysine, 2-oxoglutarate 5-dioxygenase 3	PLOD3
ENSG00000107362	abhydrolase domain containing 17B	ABHD17B
ENSG00000107789	multiple inositol-polyphosphate phosphatase 1	MINPP1
ENSG00000107816	leucine zipper, putative tumor suppressor 2	LZTS2
ENSG00000107882	suppressor of fused homolog	SUFU
ENSG00000108256	nuclear fragile X mental retardation protein interacting protein 2	NUFIP2
ENSG00000108344	proteasome (prosome, macropain) 26S subunit, non-ATPase, 3	PSMD3
ENSG00000108468	chromobox homolog 1	CBX1
ENSG00000108506	integrator complex subunit 2	INTS2
ENSG00000108819	protein phosphatase 1, regulatory subunit 9B	PPP1R9B
ENSG00000109079	tumor necrosis factor, alpha-induced protein 1 (endothelial)	TNFAIP1
ENSG00000109171	SLAIN motif family, member 2	SLAIN2
ENSG00000109689	stromal interaction molecule 2	STIM2
ENSG00000109861	cathepsin C	CTSC
ENSG00000109971	heat shock 70kDa protein 8	HSPA8
ENSG00000110042	deltex homolog 4	DTX4
ENSG00000110092	cyclin D1	CCND1
ENSG00000110583	N(alpha)-acetyltransferase 40, NatD catalytic subunit, homolog	NAA40
ENSG00000110880	coronin, actin binding protein, 1C	CORO1C
ENSG00000110921	mevalonate kinase	MVK
ENSG00000110958	prostaglandin E synthase 3 (cytosolic)	PTGES3
ENSG00000111530	cullin-associated and neddylation-dissociated 1	CAND1
ENSG00000111639	mitochondrial ribosomal protein L51	MRPL51
ENSG00000111785	resistance to inhibitors of cholinesterase 8 homolog B	RIC8B
ENSG00000112029	F-box protein 5	FBXO5
ENSG00000112118	minichromosome maintenance complex component 3	MCM3
ENSG00000112242	E2F transcription factor 3	E2F3
ENSG00000112312	geminin, DNA replication inhibitor	GMNN
ENSG00000112335	sorting nexin 3	SNX3
ENSG00000112514	cutA divalent cation tolerance homolog	CUTA
ENSG00000112640	protein phosphatase 2, regulatory subunit B', delta	PPP2R5D
ENSG00000112658	serum response factor (c-fos serum response element-binding transcription factor)	SRF
ENSG00000113161	3-hydroxy-3-methylglutaryl-CoA reductase	HMGCR
ENSG00000113583	chromosome 5 open reading frame 15	C5orf15
ENSG00000113658	SMAD family member 5	SMAD5
ENSG00000114315	hairy and enhancer of split 1,	HES1
ENSG00000114857	natural killer-tumor recognition sequence	NKTR
ENSG00000114978	MOB kinase activator 1A	MOB1A
ENSG00000114999	tubulin tyrosine ligase	TTL
ENSG00000115268	ribosomal protein S15	RPS15
ENSG00000115486	gamma-glutamyl carboxylase	GGCX
ENSG00000115541	heat shock 10kDa protein 1 (chaperonin 10)	HSPE1
ENSG00000115687	PAS domain containing serine/threonine kinase	PASK
ENSG00000115760	baculoviral IAP repeat containing 6	BIRC6
ENSG00000115762	pleckstrin homology domain containing, family B (evectins) member 2	PLEKHB2
ENSG00000116539	ash1 (absent, small, or homeotic)-like	ASH1L
ENSG00000116560	cDNA cloneDKFZp547C228	AL831889
ENSG00000117450	peroxiredoxin 1	PRDX1
ENSG00000117877	CD3e molecule, epsilon associated protein	CD3EAP
ENSG00000118058	lysine (K)-specific methyltransferase 2A	KMT2A
ENSG00000118418	high mobility group nucleosomal binding domain 3	HMGN3
ENSG00000118640	vesicle-associated membrane protein 8	VAMP8
ENSG00000118655	DNA cross-link repair 1B	DCLRE1B
ENSG00000119013	NADH dehydrogenase (ubiquinone) 1 beta subcomplex, 3, 12kDa	NDUFB3
ENSG00000119185	integrin beta 1 binding protein 1	ITGB1BP1
ENSG00000119655	Niemann-Pick disease, type C2	NPC2
ENSG00000120437	acetyl-CoA acetyltransferase 2	ACAT2
ENSG00000120694	heat shock 105kDa/110kDa protein 1	HSPH1
ENSG00000121057	A kinase (PRKA) anchor protein 1	AKAP1
ENSG00000121774	KH domain containing, RNA binding, signal transduction associated 1	KHDRBS1
ENSG00000122203	KIAA1191	KIAA1191
ENSG00000122952	ZW10 interacting kinetochore protein	ZWINT
ENSG00000123080	cyclin-dependent kinase inhibitor 2C (p18, inhibits CDK4)	CDKN2C
ENSG00000123374	cyclin-dependent kinase 2	CDK2
ENSG00000123416	tubulin, alpha 1b	TUBA1B
ENSG00000123505	adenosylmethionine decarboxylase 1	AMD1
ENSG00000123975	CDC28 protein kinase regulatory subunit 2	CKS2
ENSG00000123983	acyl-CoA synthetase long-chain family member 3	ACSL3
ENSG00000124201	zinc finger, NFX1-type containing 1	ZNFX1
ENSG00000124444	zinc finger protein 576	ZNF576
ENSG00000124496	transcriptional regulating factor 1	TRERF1
ENSG00000124562	small nuclear ribonucleoprotein polypeptide C	SNRPC
ENSG00000124767	glyoxalase I	GLO1
ENSG00000125450	nucleoporin 85kDa	NUP85
ENSG00000125691	ribosomal protein L23	RPL23
ENSG00000125733	thyroid hormone receptor interactor 10	TRIP10
ENSG00000125743	small nuclear ribonucleoprotein D2 polypeptide 16.5kDa	SNRPD2
ENSG00000125968	inhibitor of DNA binding 1, dominant negative helix-loop-helix protein	ID1
ENSG00000126267	cytochrome c oxidase subunit VIb polypeptide 1 (ubiquitous)	COX6B1
ENSG00000126453	BCL2-like 12 (proline rich)	BCL2L12
ENSG00000127418	fibroblast growth factor receptor-like 1	FGFRL1
ENSG00000127838	paroxysmal nonkinesigenic dyskinesia	PNKD
ENSG00000128245	tyrosine 3-monooxygenase/tryptophan 5-monooxygenase activation protein, eta polypeptide	YWHAH
ENSG00000129055	anaphase promoting complex subunit 13	ANAPC13
ENSG00000129235	thioredoxin domain containing 17	TXNDC17
ENSG00000129355	cyclin-dependent kinase inhibitor 2D (p19, inhibits CDK4)	CDKN2D
ENSG00000129559	neural precursor cell expressed, developmentally down-regulated 8	NEDD8
ENSG00000130175	protein kinase C substrate 80K-H	PRKCSH
ENSG00000130312	mitochondrial ribosomal protein L34	MRPL34
ENSG00000130520	LSM4 homolog, U6 small nuclear RNA associated	LSM4
ENSG00000130770	ATPase inhibitory factor 1	ATPIF1
ENSG00000130935	nucleolar protein 11	NOL11
ENSG00000131236	CAP, adenylate cyclase-associated protein 1 (yeast)	CAP1
ENSG00000131351	HAUS augmin-like complex, subunit 8	HAUS8
ENSG00000131462	tubulin, gamma 1	TUBG1
ENSG00000131650	kringle containing transmembrane protein 2	KREMEN2
ENSG00000131653	TNF receptor-associated factor 7, E3 ubiquitin protein ligase	TRAF7
ENSG00000131747	topoisomerase (DNA) II alpha 170kDa	TOP2A
ENSG00000131876	small nuclear ribonucleoprotein polypeptide A'	SNRPA1
ENSG00000132002	DnaJ (Hsp40) homolog, subfamily B, member 1	DNAJB1
ENSG00000132388	ubiquitin-conjugating enzyme E2G 1	UBE2G1
ENSG00000132466	ankyrin repeat domain 17	ANKRD17
ENSG00000132646	proliferating cell nuclear antigen	PCNA
ENSG00000132688	nestin	NES
ENSG00000132780	nuclear autoantigenic sperm protein (histone-binding)	NASP
ENSG00000133026	myosin, heavy chain 10, non-muscle	MYH10
ENSG00000133302	ankyrin repeat domain 32	ANKRD32
ENSG00000133935	chromosome 14 open reading frame 1	C14orf1
ENSG00000134248	late endosomal/lysosomal adaptor, MAPK and MTOR activator 5	LAMTOR5
ENSG00000134333	lactate dehydrogenase A	LDHA
ENSG00000134690	cell division cycle associated 8	CDCA8
ENSG00000134779	tubulin polyglutamylase complex subunit 2	TPGS2
ENSG00000134852	clock circadian regulator	CLOCK
ENSG00000135454	beta-1,4-N-acetyl-galactosaminyl transferase 1	B4GALNT1
ENSG00000135829	DEAH (Asp-Glu-Ala-His) box helicase 9	DHX9
ENSG00000135862	laminin, gamma 1 (formerly LAMB2)	LAMC1
ENSG00000135930	eukaryotic translation initiation factor 4E family member 2	EIF4E2
ENSG00000136111	TBC1 domain family, member 4	TBC1D4
ENSG00000136280	cerebral cavernous malformation 2	CCM2
ENSG00000136710	coiled-coil domain containing 115	CCDC115
ENSG00000136802	leucine rich repeat containing 8 family, member A	LRRC8A
ENSG00000136875	PRP4 pre-mRNA processing factor 4 homolog (yeast)	PRPF4
ENSG00000136982	DNA replication and sister chromatid cohesion 1	DSCC1
ENSG00000137073	ubiquitin associated protein 2	UBAP2
ENSG00000137124	aldehyde dehydrogenase 1 family, member B1	ALDH1B1
ENSG00000137288	cDNA FLJ45560 fis, clone BRTHA3003417	SBP1
ENSG00000137310	transcription factor 19	TCF19
ENSG00000137404	nurim (nuclear envelope membrane protein)	NRM
ENSG00000137563	gamma-glutamyl hydrolase (conjugase, folylpolygammaglutamyl hydrolase)	GGH
ENSG00000137700	solute carrier family 37 (glucose-6-phosphate transporter), member 4	SLC37A4
ENSG00000138175	ADP-ribosylation factor-like 3	ARL3
ENSG00000138182	kinesin family member 20B	KIF20B
ENSG00000138443	abl-interactor 2	ABI2
ENSG00000138658	chromosome 4 open reading frame 21	C4orf21
ENSG00000138867	guanylyl cyclase domain containing 1	GUCD1
ENSG00000139291	transmembrane protein 19	TMEM19
ENSG00000139405	chromosome 12 open reading frame 52	C12orf52
ENSG00000139697	strawberry notch homolog 1	SBNO1
ENSG00000139725	ras homolog family member F (in filopodia)	RHOF
ENSG00000140365	COMM domain containing 4	COMMD4
ENSG00000140525	Fanconi anemia, complementation group I	FANCI
ENSG00000140534	TOPBP1-interacting checkpoint and replication regulator	TICRR
ENSG00000140990	NADH dehydrogenase (ubiquinone) 1 beta subcomplex, 10, 22kDa	NDUFB10
ENSG00000141401	inositol(myo)-1(or 4)-monophosphatase 2	IMPA2
ENSG00000141522	Rho GDP dissociation inhibitor (GDI) alpha	ARHGDIA
ENSG00000141543	eukaryotic translation initiation factor 4A3	EIF4A3
ENSG00000141720	phosphatidylinositol-5-phosphate 4-kinase, type II, beta	PIP4K2B
ENSG00000142168	superoxide dismutase 1, soluble	SOD1
ENSG00000142227	epithelial membrane protein 3	EMP3
ENSG00000142731	polo-like kinase 4	PLK4
ENSG00000142856	integrin beta 3 binding protein (beta3-endonexin)	ITGB3BP
ENSG00000143164	DDB1 and CUL4 associated factor 6	DCAF6
ENSG00000143190	POU class 2 homeobox 1	POU2F1
ENSG00000143198	microsomal glutathione S-transferase 3	MGST3
ENSG00000143252	succinate dehydrogenase complex, subunit C, integral membrane protein, 15kDa	SDHC
ENSG00000143321	hepatoma-derived growth factor	HDGF
ENSG00000143476	denticleless E3 ubiquitin protein ligase homolog	DTL
ENSG00000143569	ubiquitin associated protein 2-like	UBAP2L
ENSG00000143570	solute carrier family 39 (zinc transporter), member 1	SLC39A1
ENSG00000143933	calmodulin 2 (phosphorylase kinase, delta)	CALM2
ENSG00000143977	small nuclear ribonucleoprotein polypeptide G	SNRPG
ENSG00000144136	solute carrier family 20 (phosphate transporter), member 1	SLC20A1
ENSG00000144524	COP9 signalosome subunit 7B	COPS7B
ENSG00000145386	cyclin A2	CCNA2
ENSG00000145604	S-phase kinase-associated protein 2, E3 ubiquitin protein ligase	SKP2
ENSG00000145907	GTPase activating protein (SH3 domain) binding protein 1	G3BP1
ENSG00000146425	dynein, light chain, Tctex-type 1	DYNLT1
ENSG00000146676	purine-rich element binding protein B	PURB
ENSG00000146834	methylphosphate capping enzyme	MEPCE
ENSG00000148229	polymerase (DNA directed), epsilon 3, accessory subunit	POLE3
ENSG00000148303	ribosomal protein L7a	RPL7A
ENSG00000148835	TAF5 RNA polymerase II, TATA box binding protein (TBP)-associated factor, 100kDa	TAF5
ENSG00000149357	late endosomal/lysosomal adaptor, MAPK and MTOR activator 1	LAMTOR1
ENSG00000149483	transmembrane protein 138	TMEM138
ENSG00000149503	inner centromere protein antigens 135/155kDa	INCENP
ENSG00000152147	gem (nuclear organelle) associated protein 6	GEMIN6
ENSG00000152193	ring finger protein 219	RNF219
ENSG00000152518	ZFP36 ring finger protein-like 2	ZFP36L2
ENSG00000153179	Ras association (RalGDS/AF-6) domain family member 3	RASSF3
ENSG00000153574	ribose 5-phosphate isomerase A	RPIA
ENSG00000153936	heparan sulfate 2-O-sulfotransferase 1	HS2ST1
ENSG00000155189	1-acylglycerol-3-phosphate O-acyltransferase 5	AGPAT5
ENSG00000155846	peroxisome proliferator-activated receptor gamma, coactivator 1 beta	PPARGC1B
ENSG00000156017	chromosome 9 open reading frame 41	C9orf41
ENSG00000156140	ADAM metallopeptidase with thrombospondin type 1 motif, 3	ADAMTS3
ENSG00000158161	eyes absent homolog 3	EYA3
ENSG00000158882	translocase of outer mitochondrial membrane 40 homolog (yeast)-like	TOMM40L
ENSG00000159199	ATP synthase, H+ transporting, mitochondrial Fo complex, subunit C1 (subunit 9)	ATP5G1
ENSG00000159217	insulin-like growth factor 2 mRNA binding protein 1	IGF2BP1
ENSG00000160014	calmodulin 3 (phosphorylase kinase, delta)	CALM3
ENSG00000160117	ankyrin repeat and LEM domain containing 1	ANKLE1
ENSG00000160752	farnesyl diphosphate synthase	FDPS
ENSG00000160888	immediate early response 2	IER2
ENSG00000161021	mastermind-like 1	MAML1
ENSG00000161533	acyl-CoA oxidase 1, palmitoyl	ACOX1
ENSG00000161547	serine/arginine-rich splicing factor 2	SRSF2
ENSG00000162063	cyclin F	CCNF
ENSG00000162194	chromosome 11 open reading frame 48	C11orf48
ENSG00000162704	actin related protein 2/3 complex, subunit 5, 16kDa	ARPC5
ENSG00000162783	immediate early response 5	IER5
ENSG00000163041	H3 histone, family 3A	H3F3A
ENSG00000163382	apolipoprotein A-I binding protein	APOA1BP
ENSG00000163386	neuroblastoma breakpoint family, member 9	NBPF9
ENSG00000163444	transmembrane protein 183A	TMEM183A
ENSG00000163507	KIAA1524	KIAA1524
ENSG00000163950	stem-loop binding protein	SLBP
ENSG00000164032	H2A histone family, member Z	H2AFZ
ENSG00000164045	cell division cycle 25A	CDC25A
ENSG00000164086	dual specificity phosphatase 7	DUSP7
ENSG00000164109	MAD2 mitotic arrest deficient-like 1 (yeast)	MAD2L1
ENSG00000165244	zinc finger protein 367	ZNF367
ENSG00000165264	NADH dehydrogenase (ubiquinone) 1 beta subcomplex, 6, 17kDa	NDUFB6
ENSG00000165572	kelch repeat and BTB (POZ) domain containing 6	KBTBD6
ENSG00000165804	zinc finger protein 219	ZNF219
ENSG00000166068	sprouty-related, EVH1 domain containing 1	SPRED1
ENSG00000166478	zinc finger protein 143	ZNF143
ENSG00000166483	WEE1 homolog (S. pombe)	WEE1
ENSG00000166886	NGFI-A binding protein 2 (EGR1 binding protein 2)	NAB2
ENSG00000167283	ATP synthase, H+ transporting, mitochondrial Fo complex, subunit G	ATP5L
ENSG00000167394	zinc finger protein 668	ZNF668
ENSG00000167397	vitamin K epoxide reductase complex, subunit 1	VKORC1
ENSG00000167461	RAB8A, member RAS oncogene family	RAB8A
ENSG00000167491	GATA zinc finger domain containing 2A	GATAD2A
ENSG00000167552	tubulin, alpha 1a	TUBA1A
ENSG00000167553	tubulin, alpha 1c	TUBA1C
ENSG00000167670	chromatin assembly factor 1, subunit A (p150)	CHAF1A
ENSG00000167863	ATP synthase, H+ transporting, mitochondrial Fo complex, subunit d	ATP5H
ENSG00000167900	thymidine kinase 1, soluble	TK1
ENSG00000168005	chromosome 11 open reading frame 84	C11orf84
ENSG00000168040	Fas (TNFRSF6)-associated via death domain	FADD
ENSG00000168061	SAC3 domain containing 1	SAC3D1
ENSG00000168101	nudix (nucleoside diphosphate linked moiety X)-type motif 16-like 1	NUDT16L1
ENSG00000168286	THAP domain containing 11	THAP11
ENSG00000168556	inhibitor of growth family, member 2	ING2
ENSG00000168906	methionine adenosyltransferase II, alpha	MAT2A
ENSG00000169564	poly(rC) binding protein 1	PCBP1
ENSG00000169598	DNA fragmentation factor, 40kDa, beta polypeptide (caspase-activated DNase)	DFFB
ENSG00000170027	tyrosine 3-monooxygenase/tryptophan 5-monooxygenase activation protein, gamma polypeptide	YWHAG
ENSG00000170577	SIX homeobox 2	SIX2
ENSG00000170802	forkhead box N2	FOXN2
ENSG00000170892	tRNA splicing endonuclease 34 homolog	TSEN34
ENSG00000171161	zinc finger protein 672	ZNF672
ENSG00000171223	jun B proto-oncogene	JUNB
ENSG00000171282	BAH domain and coiled-coil containing 1	BAHCC1
ENSG00000171314	phosphoglycerate mutase 1 (brain)	PGAM1
ENSG00000171634	bromodomain PHD finger transcription factor	BPTF
ENSG00000171848	ribonucleotide reductase M2	RRM2
ENSG00000172534	host cell factor C1 (VP16-accessory protein)	HCFC1
ENSG00000172809	ribosomal protein L38	RPL38
ENSG00000173113	tRNA methyltransferase 11-2 homolog	TRMT112
ENSG00000173517	NKF3 kinase family member	PEAK1
ENSG00000173581	coiled-coil domain containing 106	CCDC106
ENSG00000173660	ubiquinol-cytochrome c reductase hinge protein	UQCRH
ENSG00000173801	junction plakoglobin	JUP
ENSG00000173915	up-regulated during skeletal muscle growth 5 homolog (mouse)	USMG5
ENSG00000174013	F-box protein 45	FBXO45
ENSG00000174106	LEM domain containing 3	LEMD3
ENSG00000174282	zinc finger and BTB domain containing 4	ZBTB4
ENSG00000174791	Ras and Rab interactor 1	RIN1
ENSG00000174851	Yip1 interacting factor homolog A	YIF1A
ENSG00000174903	RAB1B, member RAS oncogene family	RAB1B
ENSG00000175334	barrier to autointegration factor 1	BANF1
ENSG00000175348	TMEM9 domain family, member B	TMEM9B
ENSG00000175376	eukaryotic translation initiation factor 1A domain containing	EIF1AD
ENSG00000175606	transmembrane protein 70	TMEM70
ENSG00000176087	solute carrier family 35, member A4	SLC35A4
ENSG00000176182	Myb-related transcription factor, partner of profilin	MYPOP
ENSG00000176208	ATPase family, AAA domain containing 5	ATAD5
ENSG00000176386	cell division cycle 26	CDC26
ENSG00000177556	antioxidant 1 copper chaperone	ATOX1
ENSG00000177700	polymerase (RNA) II (DNA directed) polypeptide L, 7.6kDa	POLR2L
ENSG00000177889	ubiquitin-conjugating enzyme E2N	UBE2N
ENSG00000177963	resistance to inhibitors of cholinesterase 8 homolog A	RIC8A
ENSG00000178074	chromosome 2 open reading frame 69	C2orf69
ENSG00000178188	SH2B adaptor protein 1	SH2B1
ENSG00000179262	RAD23 homolog A	RAD23A
ENSG00000179958	dCTP pyrophosphatase 1	DCTPP1
ENSG00000180806	homeobox C9	HOXC9
ENSG00000181222	polymerase (RNA) II (DNA directed) polypeptide A, 220kDa	POLR2A
ENSG00000181744	chromosome 3 open reading frame 58	C3orf58
ENSG00000182004	small nuclear ribonucleoprotein polypeptide E	SNRPE
ENSG00000182173	tRNA splicing endonuclease 54 homolog	TSEN54
ENSG00000182551	acireductone dioxygenase 1	ADI1
ENSG00000182742	homeobox B4	HOXB4
ENSG00000183155	RAB interacting factor	RABIF
ENSG00000183337	BCL6 corepressor	BCOR
ENSG00000183808	RNA binding motif protein 12B	RBM12B
ENSG00000183864	transducer of ERBB2, 2	TOB2
ENSG00000184207	phosphoglycolate phosphatase	PGP
ENSG00000184557	suppressor of cytokine signaling 3	SOCS3
ENSG00000184661	cell division cycle associated 2	CDCA2
ENSG00000185129	purine-rich element binding protein A	PURA
ENSG00000185475	transmembrane protein 179B	TMEM179B
ENSG00000185650	ZFP36 ring finger protein-like 1	ZFP36L1
ENSG00000185963	bicaudal D homolog 2	BICD2
ENSG00000186185	kinesin family member 18B	KIF18B
ENSG00000186834	hexamethylene bis-acetamide inducible 1	HEXIM1
ENSG00000186871	excision repair cross-complementing rodent repair deficiency, complementation group 6-like	ERCC6L
ENSG00000186918	zinc finger protein 395	ZNF395
ENSG00000188229	tubulin, beta 4B class IVb	TUBB4B
ENSG00000189043	NADH dehydrogenase (ubiquinone) 1 alpha subcomplex, 4, 9kDa	NDUFA4
ENSG00000189079	AT rich interactive domain 2 (ARID, RFX-like)	ARID2
ENSG00000189171	S100 calcium binding protein A13	S100A13
ENSG00000189403	high mobility group box 1	HMGB1
ENSG00000196230	tubulin, beta class I	TUBB
ENSG00000196411	EPH receptor B4	EPHB4
ENSG00000196584	X-ray repair complementing defective repair in Chinese hamster cells 2	XRCC2
ENSG00000196683	translocase of outer mitochondrial membrane 7 homolog (yeast)	TOMM7
ENSG00000197324	low density lipoprotein receptor-related protein 10	LRP10
ENSG00000197380	dishevelled-binding antagonist of beta-catenin 3	DACT3
ENSG00000197728	ribosomal protein S26	RPS26
ENSG00000197757	homeobox C6	HOXC6
ENSG00000198242	ribosomal protein L23a	RPL23A
ENSG00000198265	helicase with zinc finger	HELZ
ENSG00000198435	NOTCH-regulated ankyrin repeat protein	NRARP
ENSG00000198467	tropomyosin 2 (beta)	TPM2
ENSG00000198863	RUN domain containing 1	RUNDC1
ENSG00000198901	protein regulator of cytokinesis 1	PRC1
ENSG00000203760	centromere protein W	CENPW
ENSG00000204388	heat shock 70kDa protein 1B	HSPA1B
ENSG00000204392	LSM2 homolog, U6 small nuclear RNA associated	LSM2
ENSG00000204520	MHC class I polypeptide-related sequence A	MICA
ENSG00000204574	ATP-binding cassette, sub-family F (GCN20), member 1	ABCF1
ENSG00000204954	chromosome 12 open reading frame 73	C12orf73
ENSG00000205726	intersectin 1 (SH3 domain protein)	ITSN1
ENSG00000213024	nucleoporin 62kDa	NUP62
ENSG00000213160	PHOSPHO2-KLHL23 readthrough	PHOSPHO2-KLHL23
ENSG00000213246	suppressor of Ty 4 homolog 1	SUPT4H1
ENSG00000213516	RNA binding motif protein, X-linked-like 1	RBMXL1
ENSG00000213719	chloride intracellular channel 1	CLIC1
ENSG00000214022	replication initiator 1	REPIN1
ENSG00000214736	translocase of outer mitochondrial membrane 6 homolog (yeast)	TOMM6
ENSG00000215012	chromosome 22 open reading frame 29	C22orf29
ENSG00000224877	chromosome 17 open reading frame 89	C17orf89
ENSG00000225733	FGD5 antisense RNA 1	FGD5-AS1
ENSG00000128590	DnaJ heat shock protein family (Hsp40) member B9	DNAJB9
ENSG00000235954	TTC28 antisense RNA 1	TTC28-AS1
ENSG00000241468	ATP synthase, H+ transporting, mitochondrial Fo complex, subunit F2	ATP5J2
ENSG00000241837	ATP synthase, H+ transporting, mitochondrial F1 complex, O subunit	ATP5O
ENSG00000241839	pleckstrin homology domain containing, family O member 2	PLEKHO2
ENSG00000242265	paternally expressed 10	PEG10
ENSG00000243147	mitochondrial ribosomal protein L33	MRPL33
ENSG00000247077	phosphoglycerate mutase family member 5	PGAM5
ENSG00000255302	EP300 interacting inhibitor of differentiation 1	EID1
ENSG00000257727	canopy 2 homolog (zebrafish)	CNPY2
ENSG00000261787	transcription factor 24	TCF24
ENSG00000044574	heat shock protein family A (Hsp70) member 5	HSPA5
ENSG00000269821	KCNQ1 opposite strand/antisense transcript 1 (non-protein coding)	KCNQ1OT1
ENSG00000273046	homeobox C5	HOXC5
