# Supplementary material for: Targeting the IRE1α/XBP1s pathway suppresses CARM1-expressing ovarian cancer
Source: Nat Commun. 2021 Sep 7;12:5321. doi: 10.1038/s41467-021-25684-3 (PMC8423755; doi:10.1038/s41467-021-25684-3)
Supplement: Supplementary file 7 — Source Data [file 41467_2021_25684_MOESM7_ESM.zip]

Archive with 2 entries (2 files):
- Source Data for Statistical Analysis.xlsx
- Source Data for Immunoblots.pdf
