# Supplementary material for: Targeting the IRE1α/XBP1s pathway suppresses CARM1-expressing ovarian cancer
Source: Nat Commun. 2021 Sep 7;12:5321. doi: 10.1038/s41467-021-25684-3 (PMC8423755; doi:10.1038/s41467-021-25684-3)
Supplement: Supplementary file 7 — Source Data [file 41467_2021_25684_MOESM7_ESM.zip › Source Data for Statistical Analysis.xlsx]

## Sheet: Figure2
Figure 2i		EF027					COV362
		wt-	oe-	wt+	oe+		wt-	oe-	wt+	oe+
	1	1.02054	1.4179	2.46963	3.01276		1.18508	1.709	2.72798	3.73385
	2	0.795671	1.55175	2.30389	3.10053		0.933209	1.38558	2.39789	3.29403
	3	1.18379	1.27867	1.92125	3.30822		0.88171	1.40252	2.58272	3.2795
Figure 2j	DNAJC10								HSPA5								DNAJB9								HSPA9
	(hour)	WT			KO				(hour)								(hour)	WT			KO				(hour)	WT			KO
	0	1.09607	0.952598	0.957754	0.653132	0.6531	0.70769		0	1.07261	0.953569	0.977703	0.415757	0.329931	0.374956		0	1.00235	1.09442	0.911583	0.456937	0.564982	0.640897		0	1.00569	1.06868	0.930441	0.671708	0.531187	0.508318
	2	1.7617	1.87764	1.75528	0.886106	0.880979	0.913665		2	1.74067	1.7046	1.74376	0.982192	1.08767	1.2034		2	3.22132	3.92339	3.54233	2.15491	2.6751	2.3342		2	1.07082	1.41088	1.23983	0.556056	0.645155	0.748964
	4	2.56049	2.81001	2.72794	1.15305	1.21126	1.16545		4	3.76262	4.29524	3.57019	2.31304	2.92196	2.12738		4	8.12744	9.50865	8.91634	4.74458	4.99464	4.22151		4	1.38316	1.1625	1.24846	0.911813	0.821837	0.714372
	8	3.48497	3.13798	2.97494	1.2983	1.14511	1.27065		8	8.86397	10.0733	9.44116	5.35823	3.94343	3.15803		8	21.7546	29.778	27.2328	5.29399	7.30535	5.51698		8	1.90392	2.52678	2.37192	1.07493	1.03743	0.986806
Figure 2k		relative XBP1s luciferase activity (UPRE)
		WT ctr.	CARM1 KO ctr.	WT Tu+	CARM1 KO Tu+
	1	0.949329	0.874866	5.73699	2.67322
	2	1.10576	0.727733	4.34141	2.18304
	3	0.944912	0.815139	3.77696	2.40333

## Sheet: Figure3
	HSPA5														DNAJB9
		WT Tu-			WT Tu+			KO Tu-			KO Tu+					WT Tu-			WT Tu+			KO Tu-			KO Tu+
Figure 3b	IgG	0.007552	0.00034	0.000732	0.003553	0.01047	0.00082	0.00122	0.001897	2.88e-05	0.002027	0.002789	0.004319		IgG	0	0	0	0	0.010561	0.007866	0	0	0	0	0	0
	XBP1	0.005646	0.004188	0.004409	0.090952	0.084614	0.069635	0.006886	0.004635	0.000973	0.020535	0.013483	0.033418		XBP1	0.001588	0.004956	0.00154	0.026257	0.025531	0.037332	0	0	0	0	0.018661	0.01993
	CARM1	0.019986	0.020064	0.017086	0.160376	0.140327	0.153981	0.000962	0.000926	0.000904	0.002217	0.002	0.002334		CARM1	0.027357	0.017951	0.016663	0.066266	0.089489	0.066112	0.005243	0.000236	0.000508	0.004954	0.000223	0.00048
	H3R17me2a	0.031159	0.030829	0.029366	0.152787	0.197177	0.196698	0.00162	0.002124	0.001648	0.040256	0.031778	0.027257		H3R17me2a	0.031748	0.026076	0.042234	0.102391	0.109216	0.368784	0	0.001116	0	0	0.003082	0
	HSPA5														DNAJB9
		WT Tu-			WT Tu+			shXBP1 Tu-			shXBP1 Tu+					WT Tu-			WT Tu+			shXBP1 Tu-			shXBP1 Tu+
Figure 3c	IgG	0.002464	0.00283	0.002079	0.007951	0.006902	0.007199	0.003937	0.002763	0.003353	0.004892	0.004332	0.004756		IgG	0.001642	0.001704	0.001187	0.001526	0.001646	0.001397	0.001754	0.000923	0.001166	0.005944	0.011865	0.00546
	XBP1	0.008881	0.006682	0.009999	0.083819	0.087493	0.075313	2.53e-10	1.17e-10	7.56e-11	1.41e-09	1.81e-09	1.64e-09		XBP1	0.002844	0.001389	0.001198	0.024593	0.028974	0.026181	0.001314	2.87e-06	0.001351	0.009424	0.007495	0.006441
	CARM1	0.039659	0.0384	0.036035	0.133551	0.146938	0.134161	0.05812	0.061195	0.066176	0.053926	0.04265	0.05311		CARM1	0.021755	0.023045	0.013627	0.124288	0.093245	0.134805	0.017033	0.01676	0.01733	0.037088	0.030744	0.033578
	H3R17me2a	0.017721	0.019998	0.017851	0.121993	0.141461	0.122958	0.051551	0.054483	0.052057	0.039018	0.060937	0.053451		H3R17me2a	0.036245	0.023803	0.028353	0.23431	0.145473	0.169459	0.03965	0.04553	0.052868	0.052655	0.076236	0.070312
Figure 3d		HSPA5										DNAJB9
	Tu		+		+			+	+		Tu		+		+			+	+
	2nd IP					I	X	I	X		2nd IP					I	X	I	X
	1st IP	I	I	C	C	C	C	C	C		1st IP	I	I	C	C	C	C	C	C
	1	0.005926	0.002345	0.191047	0.260815	0	0.006867	0.005202	0.063802		1	0	0	0.012237	0.033478	0.000106	0.00047	0	0.004706
	2	0.005648	0.014941	0.180657	0.404436	0	0.001984	0.002282	0.035982		2	0	0	0.007904	0.026111	0.000157	0.000468	0	0.00621
	3	0.00356	0.006871	0.109812	0.425722	0.001578	0.004334	0.001724	0.04351		3	0	0	0.010971	0.039099	0.000207	0.000532	0	0.007134

## Sheet: Figure4
	NC	Tu-	Tu+
Figure 4d	1	24	88
	1	44	90
	0	26	65
	1	23	112
	0	21	114
	1	37	152
	0	23	80
	0	21	90
	1	31	59
	0	43	135
	0	23	74
	2	24	118
	0	26	114
	0	19	82
	2	28	63
	0	25	105
	0	23	67
	1	20	76
	HSPA5				DNAJB9
Figure 4f		Control	140-480			Control	140-480
	1	1.04438	0.491444		1	1.05143	0.550763
	2	1.00008	0.530242		2	0.950401	0.59419
	3	0.957429	0.508174		3	1.00072	0.572191

## Sheet: Figure5
Figure 5b	log(B-I09,10)	WT				CARM1 KO
	0	94.3742	96.9908	101.526	107.109	99.4475	101.184	102.447	96.9219
	0.69897	68.9054	55.1243	45.3554	58.4387	86.6614	79.7159	86.6614	90.7656
	1	21.1077	23.201	23.5499	27.7366	83.1886	86.03	82.5572	86.3457
	1.30103	1.91888	3.31444	3.31444	2.09333	65.9826	65.0355	63.457	70.7182
	1.60206	1.22111	1.57	1.57	1.39555	17.0481	14.6804	21.3102	15.4696
	1.90309	0.523332	0.87222	0.87222	0	0	0	0	0
Figure 5d	log(B-I09,10)	COV362 WT				COV362 OE					log(B-I09,10)	EF027 WT				EF027 OE
	0	94.6078	86.152	110.771	108.469	95.736	104.708	103.886	95.6697		0	98.9341	101.845	101.373	97.8477	99.3802	99.2664	101.507	99.8465
	0.69897	92.6062	94.0904	93.6138	88.2353	13.1332	15.3861	14.0476	12.9079		0.69897	102.388	102.491	102.48	102.429	84.2536	92.6813	94.7512	79.1356
	1	83.061	91.1492	96.1874	80.6236	14.2994	35.3444	28.5459	13.8489		1	102.347	102.47	102.47	102.275	45.6071	42.7296	42.0699	38.2826
	1.30103	63.0447	65.0871	65.1416	66.3399	12.2718	24.6496	16.8969	11.4369		1.30103	98.6164	98.1552	100.892	98.8931	3.18453	4.42423	5.66392	6.73301
	1.60206	4.31645	3.98965	3.10458	6.44063	7.18285	7.51416	4.2673	5.46003		1.60206	2.49052	1.20939	1.05565	1.32213	0.47768	0.454933	0.06824	0
	1.90309	0	0	0	0	0	0	0	0		1.90309	0	0	0	0	0	0	0	0
Figure 5f	log(B-I09,10)	A1847				PEO4				Kuramochi				OVCAR10				OVCAR5				OVCAR3				COV362				CAOV3				EF027				COV318				OVCAR4				OSAHO
	0	94.3742	96.9908	101.526	107.109	102.088	97.3493	92.7593	107.804	101.038	101.271	106.14	91.5502	90.9492	102.252	108.256	98.543	95.6298	104.969	102.619	96.7822	102.219	98.1168	105.472	94.1925	98.7032	99.9248	101.793	99.5794	97.1269	101.516	101.444	99.9136	98.537	100.814	101.086	99.563	100.074	99.9544	100.188	99.784	102.088	98.7759	99.1358	102.029	101.838	97.153	101.009	98.2789
	0.69897	68.9054	55.1243	45.3554	58.4387	89.8802	68.6488	68.5186	80.6219	93.8636	91.3798	101.584	93.7915	97.1302	92.7152	99.2494	88.83	98.5921	100.44	104.62	101.443	88.8957	88.2601	90.1629	87.347	94.6197	96.9677	98.6803	98.6623	102.835	104.363	103.193	102.275	101.377	101.386	101.386	101.362	100.229	100.229	100.219	100.219	88.4193	91.1412	89.3999	90.0848	71.5175	85.4236	82.9702	90.1086
	1	21.1077	23.201	23.5499	27.7366	48.307	32.2948	36.2839	48.5354	93.4166	95.0785	95.3471	105.515	85.8278	86.0044	84.415	81.9426	97.5956	97.5007	96.4676	98.5988	74.8238	76.1217	81.5563	73.2617	67.5019	92.3895	70.956	87.6152	99.3114	93.4962	97.7601	98.6684	101.31	101.379	101.385	101.32	99.9754	100.084	100.208	99.7579	89.7773	93.6453	93.4671	95.7768	53.6078	45.574	46.9816	44.7512
	1.30103	1.91888	3.31444	3.31444	2.09333	4.24146	2.6707	2.56451	4.31159	70.928	58.3385	64.8517	73.1973	64.8124	57.5717	53.6865	57.2185	73.8675	71.5274	79.9601	85.2855	37.3401	29.6849	24.8053	24.1909	50.099	48.2227	46.1394	46.0154	70.5982	65.4827	61.6582	61.3768	99.3816	100.91	99.5073	99.6158	94.954	94.7675	95.1965	96.6879	26.7593	26.1804	42.5388	42.6833	1.79962	1.2536	0.950528	0.951781
	1.60206	1.22111	1.57	1.57	1.39555	0	0	0	0	6.1123	2.41164	5.88778	3.50219	9.35982	8.12362	7.94702	3.17881	6.555	4.03468	2.98941	3.87335	0.999258	0.807829	0.886315	1.35914	3.19896	2.55147	1.69817	1.51283	6.04722	2.3794	2.21032	2.82615	3.44611	2.44441	2.93107	3.47146	2.97379	3.9831	2.48468	5.2961	0.089683	0.020965	0.096671	1.22877	0.095178	0.13901	0.051346	0.043832
	1.90309	0.523332	0.87222	0.87222	0	0	0	0	0	1.20482	0.286671	1.00235	0.801876	0	0	0	0	0	0	0	0	0	0	0	0	0	0	0	0	0	0	0	0	0.014194	0	0	0	0	0	0	0	0.047753	0.020965	0.089683	0.020965	0	0.008766	0	0.017533
Figure 5g	CARM1 Low	CARM1 High
	22.8	5.7
	21	8.3
	24.4	9.2
	14.5
	22.3
	18.1
	31.5
	27.9
	17.4
	log(B-I09,10)	shControl				shCHOP#1			shCHOP#2
Figure 5h	0	94.9428	98.8481	101.115	105.094	117.722	95.2267	88.8335	99.117	115.683	78.7386
	0.69897	57.0446	41.9205	54.7775	69.5652	112.673	106.995	100.428	63.2656	96.1177	158.402
	1	20.7116	20.4191	18.4591	24.1635	101.88	102.725	99.1277	64.0505	109.881	162.551
	1.30103	1.06776	1.02388	0.497312	0.92149	66.9448	68.4185	57.0624	42.0463	39.7477	31.0582
	1.60206	0.029254	0	0	0	13.61	4.22604	3.44585	1.4576	0.700771	1.65382
	1.90309	0.029254	0.029254	0.029254	0.014627	0	0	0	0	0	0.140154

## Sheet: Figure6
	A1847 WT
Figure 6b	ctrl	B-I09
	2.2	0.35
	2.2	0.33
	2.4	0.13
	2.5	0.1
	0.93	0.15
	1.23	0.12
Figure 6f	CARM1-low PDX			CARM1-high PDX
	ctrl	B-I09		ctrl	B-I09
	0.8	0.6		0.7	0.25
	0.5	0.4		0.6	0.23
	0.5	0.3		0.5	0.22
	0.4	0.3		0.6	0.2
	0.2	0.3		0.5	0.11
	0.2	0.2		0.3	0.02
Figure 6h	Ki67 H-score			caspase3 H-score
	Control	B-I09		Control	B-I09
	155.442	91.5149		6.88591	19.6246
	67.7801	2.7372		8.38895	15.7093
	193.92	4.73291		7.16123	25.1474
	131.312	45.4431		14.932	23.6206
	196.7	49.0275		5.8512	26.3539
	186.637			11.2143

## Sheet: Figure7
Figure 7d	Tumor weight (g)
	Ctrl	B-I09	PD-1	B-IO9+PD-1
	2.77	1.69	1.185	0.71
	2.58	1.83	0.98	0.3
	2.42	1.19	1.21	0.22
	2.56	1.01	0.36	0.13
	2.27	1.23	0.39	0.12
	1.69	0.91	0.77	0.11
Figure 7f	%M-MDSC in CD11B+ cells					%PMN-MDSC in CD11B+ cells					% IFNr+ cells in CD4+ cells					% IFNr+ cells in CD8+ cells					% B cells in CD45+ cells					%CD4+ T cells in CD45+ cells					%CD8+ T cells in CD45+ cells
	Ctrl	B-I09	PD-1	B-I09+PD-1		Ctrl	B-I09	PD-1	B-I09+PD-1		Ctrl	B-I09	PD-1	B-I09+PD-1		Ctrl	B-I09	PD-1	B-I09+PD-1		Ctrl	B-I09	PD-1	B-I09+PD-1		Ctrl	B-I09	PD-1	B-I09+PD-1		Ctrl	B-I09	PD-1	B-I09+PD-1
	18.9	13	11.3	8.58		7.94	1.41	9.3	1.6		7.61	17	29.3	31.8		1.23	4.05	6.33	9.43		2.1	7.8	0.9	4.2		0.8	2.4	3.9	3.7		1.4	2.8	7.8	7.4
	15	9.17	14.2	9.21		14.4	1.4	8.2	1.8		10.7	14.8	31.1	34		4.24	5.63	9.69	7.98		2.4	7.5	0.6	3		1.2	1.1	3.9	5.4		2.8	1.7	7.8	4
	17.8	11	15.1	6.1		8.09	6.13	10.2	5.1		11.3	16.8	27.9	27.9		3.74	3.36	7.23	11.9		0.6	5.7	3.9	3.3		1.4	2.4	4.2	3.5		2	2.7	8.4	9.4
	14.6	6.5	16.3	7.8		9.23	4.95	7.1	2.1		9.89	17	24.8	31.7		3.09	6.33	8.42	8.1		0.9	6	2.7	5.4		0.6	3.9	1.5	5.8		1.1	2.9	3	5.4
	19.3	8.2	17.8	8.1		10.2	3.5	7.9	2.3		16.8	26.4	21.2	32.4		2.89	6.69	5.99	8.6		1.5	4.5	0.3	9		1.2	2.5	2.5	3.7		3.3	2.4	5	9.8

## Sheet: Supplementary Figure2
Suppl Fig.2c		HSPA5				DNAJB9
		WT	CARM1 KO			WT	CARM1 KO
	1	1.07261	0.375757		1	0.942395	0.202338
	2	0.953569	0.379931		2	1.00564	0.191973
	3	0.977703	0.374956		3	1.05518	0.210036
Suppl Fig.2e		HSPA5				DNAJB9
		Control	CARM1 KO			Control	CARM1 KO
	1	1.02026	0.315972		1	1.28399	0.341834
	2	1.10761	0.324621		2	0.871645	0.329723
	3	0.884914	0.298534		3	0.893507	0.315167
Suppl Fig.2g		HSPA5				DNAJB9
		Control	CARM1 KO			Control	CARM1 KO
	1	1.03217	0.247136		1	1.06925	0.292088
	2	0.974648	0.241712		2	0.95362	0.280506
	3	0.99403	0.265294		3	0.98072	0.300848
Suppl Fig.2h	EF027 DNAJB9								EF027 HSPA5								COV362 DNAJB9								COV362 HSPA5
		CARM1 WT			CARM1 KO					CARM1 WT			CARM1 KO					CARM1 WT			CARM1 KO					CARM1 WT			CARM1 KO
	Tu-	1.0483	0.961071	0.992568	1.74469	1.59585	1.71096		Tu-	1.04273	0.968167	0.990551	0.986523	0.868518	0.910956		Tu-	1.01199	1.02729	0.961897	1.63229	1.56852	1.52021		Tu-	1.04899	0.99695	0.956214	1.77176	1.57415	1.4421
	Tu+	11.1326	11.4193	12.5116	25.7217	26.0946	27.7151		Tu+	26.4478	27.1154	24.9594	44.6963	41.0513	48.0135		Tu+	15.6642	19.6312	18.3435	51.4625	65.8571	62.3143		Tu+	16.6768	23.9556	19.5082	35.172	44.9548	48.2141
		HSPA5							DNAJC10							DNAJB9							HSPA9
Suppl Fig.2i	hour(B-I09,5ug/ml)	WT			CARM1 KO				WT			CARM1 KO				WT			CARM1 KO				WT			CARM1 KO
	0	1.11246	0.885642	0.936485	0.515757	0.354785	0.414575		1.09607	0.852598	1.05775	0.553132	0.6531	0.80769		1.02459	1.72456	1.21599	0.414587	0.636547	0.536547		1.08283	0.975403	0.946792	0.268196	0.460616	0.366341
	2	2.21546	2.12123	2.72451	1.22134	0.975458	0.836548		2.5617	2.17764	1.75528	0.996106	1.18098	0.913665		4.12459	4.36521	4.35478	2.15491	2.25416	2.96524		1.00613	1.22717	1.12169	0.408255	0.243947	0.339277
	4	4.72456	5.23575	4.51596	2.51304	2.92196	3.12738		3.16049	3.51001	3.72794	1.55305	1.21126	1.76545		7.21457	9.36548	8.54876	4.74458	5.51453	5.26426		1.34408	1.54757	1.3717	0.564025	0.389693	0.476654
	8	9.54569	11.1543	10.4854	6.36854	4.15936	4.36974		5.18497	4.83798	5.57494	2.2983	1.94511	2.57065		16.7546	14.778	17.2328	7.25457	8.26355	9.15968		3.54061	3.26859	2.80364	0.714218	0.593688	0.753233

## Sheet: Supplementary Figure3
Suppl Fig.3e	HSPA5					DNAJB9
	Control Vehicle	Control Tu+	Knockout Vehicle	Knockout Tu+		Control Vehicle	Control Tu+	Knockout Vehicle	Knockout Tu+
	1.16361	11.0755	1.1967	11.0186		0.987588	6.89956	0.882823	8.1652
	0.784318	9.49987	1.14962	12.9596		1.11909	6.66973	0.888117	9.54361
	1.09572	12.6076	1.01016	12.7976		0.904813	6.17888	0.881591	5.16883
Suppl Fig.3f	XBP1s/XBP1t
		DMSO			EZM2302
	B-I09-	1.09853	1.03701	0.877819	1.29987	1.49097	1.14027
	B-I09+	0.559425	0.405662	0.324168	0.352779	0.662082	0.398216

## Sheet: Supplementary Figure4
	B-I09(mM)	A1847 WT				A1847 CARM1 KO
ED fig.4a	5	0.929087	0.914457	0.925618	0.914671	0.955776	0.985123	0.987422	0.962748
	10	0.725908	0.729142	0.763379	0.752191	0.881713	0.894155	0.960294	0.915156
	20	0.615155	0.55181	0.62304	0.621509	0.788822	0.856331	0.850205	0.829309
	40	0.166485	0.162366	0.093263	0.111799	0.542789	0.589795	0.701284	0.620818
	80	-0.51678	-0.50863	-0.52273	-0.48643	0.350059	0.367921	0.308242	0.204656
	B-I09(mM)	PEO4 WT				PEO4 CARM1 KO
ED fig.4b	5	0.964667	0.928592	0.95369	0.907824	0.998994	1.00113	1.00687	0.998865
	10	0.839502	0.814278	0.827644	0.794182	0.967649	0.982346	0.985613	0.982346
	20	0.74073	0.74404	0.750064	0.744227	0.819684	0.84138	0.817417	0.865713
	40	0.145142	0.12803	0.095596	0.110842	0.480745	0.504315	0.592917	0.530141
	80	-0.40428	-0.33227	-0.30758	-0.48364	0.312239	0.317774	0.265422	0.178212
ED fig.4c	log(4u8c,10)	A1847 WT				A1847 CARM1 KO
	0	100.291	100.804	99.7228	99.1821	101.098	100.79	100.412	97.7002
	0.69897	98.8472	100.328	100.048	99.6078	100.222	97.158	100.188	98.601
	1	97.4995	99.049	99.9791	98.8059	98.5705	96.9491	98.6948	100.093
	1.30103	90.7558	91.0766	91.5073	92.1035	99.7404	96.3815	98.2872	98.8191
	1.60206	3.20893	1.16514	0.948252	2.90932	94.432	96.9094	97.3771	98.7702
	1.90309	0	0	0	0.007061	38.9445	44.6861	42.2484	41.1091
ED fig.4d	log(B-I09,10)	PEO4 WT				PEO4 CARM1 KO
	0	100.028	100.34	100.103	99.5287	100.433	100.366	100.443	98.7582
	0.69897	100.098	100.494	100.313	99.6828	99.8925	100.356	100.288	99.56
	1	89.7619	89.2811	87.4831	86.9509	99.5308	100.173	99.1058	96.3731
	1.30103	0.443838	0.10274	0.700689	0.340071	85.7648	91.6512	86.3736	82.4193
	1.60206	0.065754	0	0	0	22.7166	13.1572	15.0068	21.4618
	1.90309	0	0	0	0	0	0.006028	0	0
ED fig.4e	log(4u8c,10)	PEO4 WT				PEO4 CARM1 KO
	0	103.779	96.0079	97.6509	102.563	98.0869	99.6801	104.349	97.8839
	0.69897	80.9452	62.8651	70.6221	69.4578	97.8383	101.509	99.5033	96.7799
	1	51.7188	53.1551	39.7492	49.0838	98.4302	95.5095	100.216	86.5261
	1.30103	31.6065	33.9798	26.5845	33.4459	93.4293	97.0628	94.6621	96.8826
	1.60206	15.5587	7.87063	9.94764	9.7582	82.2928	79.9297	82.5551	65.2065
	1.90309	2.44558	1.40879	2.34913	1.72913	25.9601	24.6246	26.5383	23.3576
ED fig.4f	log(B-I09,10)	OVSAHO WT				OVSAHO CARM1 KO
	0	82.5729	102.744	94.1681	120.515	69.9056	137.701	108.995	83.3981
	0.69897	67.6158	38.422	50.6347	63.0532	108.329	87.9511	52.4708	117.879
	1	46.3465	27.5815	33.4477	27.7187	49.8057	62.0211	78.623	68.6841
	1.30103	5.04288	4.69983	17.7702	5.42024	81.1216	58.0233	40.6996	63.9645
	1.60206	0	0.137221	0	0	18.2676	26.9295	13.3814	19.2671
	1.90309	0	0	0	0	7.71793	7.94003	4.55303	15.5469
	EF027					COV362
ED fig.4g	ctr	ctr+bi09	oe	oe+bi09		ctr	ctr+bi09	oe	oe+bi09
	1.18431	0.222517	1.07824	0.198335		1.00419	0.309958	0.830315	0.254773
	0.953427	0.279043	1.07431	0.309778		1.05434	0.270311	1.26365	0.293482
	0.885617	0.19211	0.894806	0.234961		0.944504	0.301498	1.17852	0.279848
ED fig. 4k	log(B-I09,10)	B-I09				B-I09+EZM2302
	0	106.952	100.135	102.115	90.798	97.5154	102.29	101.902	91.3118
	0.39794	104.571	112.454	108.582	92.8408	100.41	111.828	112.993	95.7734
	0.69897	74.4681	94.2194	95.6355	77.9397	79.5062	91.5249	94.9337	87.5396
	1	16.4677	7.0934	10.9158	14.9011	16.969	17.8212	16.6682	20.7037
	1.30103	0.037598	0	0	0	0	0	0	0
	1.60206	0	0	0	0	0	0	0	0
Suppl fig.4l	unspliced XBP1 expression	PEO4	OSAHO	A1847	OVCAR8	OVCAR10	PEO1	COV362	OVCAR4	OVCAR3	EF027	COV318	CAOV3	Kuramochi
		1.03393	2.49978	1.62488	1.17695	0.446688	0.917692	0.664285	1.5992	1.64381	0.544197	0.926573	0.646804	0.531967
		1.02558	2.52266	1.59459	1.17983	0.43988	0.899791	0.647848	1.6109	1.57734	0.537214	0.920345	0.673822	0.501863
		0.940481	2.4604	1.57856	1.47831	0.464679	0.92193	0.609396	1.50948	1.51865	0.539732	0.959203	0.659749	0.5058
	spliced XBP1 expression	PEO4	OSAHO	A1847	OVCAR8	OVCAR10	PEO1	COV362	OVCAR4	OVCAR3	EF027	COV318	CAOV3	Kuramochi
		1.04093	4.45324	1.06327	1.12622	0.471941	1.02844	0.894678	3.02962	1.3335	0.471334	0.650994	0.36522	0.337517
		0.964741	4.67832	1.24138	1.14117	0.502538	0.852855	0.77329	2.87167	1.05055	0.453842	0.76576	0.370526	0.32553
		0.994333	4.396	1.22022	1.14911	0.467395	0.752642	0.749018	2.74846	1.03309	0.514761	0.672704	0.372011	0.321626
	XBP1s/XBP1u	PEO4	OSAHO	A1847	OVCAR8	OVCAR10	PEO1	COV362	OVCAR4	OVCAR3	EF027	COV318	CAOV3	Kuramochi
		1.00676	1.78146	0.65437	0.956895	1.05653	1.12068	1.34683	1.89446	0.811226	0.866109	0.702583	0.564654	0.634469
		0.940674	1.85451	0.778495	0.96723	1.14244	0.947837	1.19363	1.78265	0.666029	0.844807	0.832036	0.549888	0.648644
		1.05726	1.7867	0.772996	0.777309	1.00584	0.816376	1.22911	1.8208	0.680267	0.953735	0.701315	0.563867	0.635876
Suppl fig.4o	DDIT3
	B-I09 (ug/ml)	Wildtype			CARM1 KO
	0	1.07566	1.01415	0.916692	0.929254	1.07339	1.00256
	10	8.68974	9.67793	9.49147	1.89244	1.93425	1.77809

## Sheet: Supplementary Figure5
Suppl fig.5b	A1847 CARM1 KO tumor (g)
	ctrl	B-I09
	0.24	0.23
	0.26	0.23
	0.24	0.25
	0.21	0.21
	0.27	0.23
	0.13	0.12
		A1847 xenograft Body weight (g)
Suppl fig.5e	Day post injection	Control						B-I09
	0	26.1	25.3	22.8	23.1	22	24.2	23.8133	25.7133	24.3133	26.3133	24.6133	25.7133
	3	25.4	25.3	22.7	22.7	22	24.2	21.6133	23.0133	22.5133	24.1133	22.9133	23.9133
	7	25.5	25.7	23.3	22.9	22.4	23.9	21.9133	23.5133	23.1133	25.3133	22.7133	24.5133
	10	26.6	27	23.9	23.9	23.7	25.5	21.8133	22.8133	22.1133	24.9133	22.5133	24.6133
	14	27	27.9	24.7	24.7	25.2	26.5	22.9133	24.1133	22.7133	25.8133	22.4133	24.9133
		CARM1-high PDX Body weight (g)
	Day post injection	Control						B-I09
	0	26	26.1	25.9	26.9	33.4	29.1	27.3	30.2	27	30.9	23.7	28
	3	27	25.7	25.8	26.1	27.1	32.2	23.6	25.5	28.2	27	25	23.1
	7	33.3	26	26.1	26.3	26.5	25.7	27.9	25.5	26.1	24.6	27.5	26.3
	10	26.8	25.6	26.4	30.5	24.5	31.9	28	23.4	26.1	27.3	24.8	27.7
	14	25.8	24.6	25.8	25.2	28.9	32.8	26.8	26	26.8	26.8	24.9	27.6

[truncated: 1 more sheets: Supplementary Figure6]
